# Supplementary material for: The Cytoscape BioGateway App: explorative network building from an RDF store
Source: Bioinformatics. 2019 Nov 9;36(6):1966–7. doi: 10.1093/bioinformatics/btz835 (PMC7703768; doi:10.1093/bioinformatics/btz835)
Supplement: btz835_Supplementary_Data [file btz835_supplementary_data.zip]

Archive with 3 entries (2 files):
- btz835-Suppl_Data/
- btz835-Suppl_Data/Bgw_SupMat_documentationS2.pdf
- btz835-Suppl_Data/BioGatewayApp_SupMat_documentation_S1.docx
